# Supplementary material for: COVID-19 Prevention and Control Measures in Workplace Settings: A Rapid Review and Meta-Analysis
Source: Int J Environ Res Public Health. 2021 Jul 24;18(15):7847. doi: 10.3390/ijerph18157847 (PMC8345343; doi:10.3390/ijerph18157847)
Supplement: Supplementary file 1 [file ijerph-18-07847-s001.zip]

Archive with 3 entries (3 files):
- Supplemental Sheet 1.xlsx
- Supplemental Table S1.pdf
- Supplemental Table S2.pdf
